# Supplementary material for: Placebo and nocebo effects of percutaneous needle electrolysis and dry-needling: an intra and inter-treatment sessions analysis of a three-arm randomized double-blinded controlled trial in patients with patellar tendinopathy
Source: Front Med (Lausanne). 2024 Jun 6;11:1381515. doi: 10.3389/fmed.2024.1381515 (PMC11187289; doi:10.3389/fmed.2024.1381515)
Supplement: Supplementary file 1 [file Data_Sheet_1.CSV]

ID	TRAT_REALIZADO	FECHA_NAC	EDAD	SEXO	PESO	ALTURA	IMC	TEND_AFECTO	DUR_SINTOMA	TRAT_PREVIO	DEPORTE	FREC_SEM	PRE_VAS_MEDIA	PRE_VAS_MAX	POST_VAS_MEDIA	POST_VAS_MAX	SEG_VAS_MEDIA	SEG_VAS_MAX	dolor_pre_media	dolor_pre_max	dolor_1interv	Sens_1interv	dolor_carga_1interv	sens_1interv_dias	dolor_media_1_2	dolor_max_1_2	dolor_2interv	Sens_2interv	dolor_carga_2interv	sens_2interv_dias	dolor_media_2_3	dolor_max_2_3	dolor_3interv	Sens_3interv	dolor_carga_3interv	sens_3interv_dias	dolor_media_3_4	dolor_max_3_4	dolor_4interv	Sens_4interv	dolor_carga_4interv	blinded_yes_or_not	blinded_puncion	reduccion_1interv	reduccion_2interv	reduccion_3interv	reduccion_4interv
1	1	8/8/1991	28	1	78,1	186	22,55	0	18	1,2,3	1	7	5	9,5	3	6	1	2	2	3	1	4,5	3,5	2	2,5	4,5	1	3,5	5,5	2	6	7	1	0	0	1	4	6	1	2,5	0			1,5	3	-6	-4
4	1	4/9/1988	31	0	59,4	168	20,9	0	10	0	3,4	4	3	9	1	5	0	3	5,5	8,5	1	,5	4,5	1	1	1	1	6	2	2	2	8	1	5	4	2	3	7,5	1	4	0	1	2	-1	1	2	-3
11	1	8/21/1974	45	1	62	169	21,71	1	36	1	3	4	2	6	,5	,5	0	0	2	4	1	1	1	3	2	4	1	3	2,5	1	1	2	1	1	0	1	,5	1	1	,5	0	1	3	-1	,5	-1	-,5
14	1	5/9/1996	23	1	75	189	21	0	17	1	6	5	4	6,5	3	5	1	4	3	7	1	0	0	1	3	7	1	5	0	1	2	6	1	0	0	1	1	3	1	4	0	1	2	-3	-3	-2	-1
20	1	8/24/1977	42	1	101	191	27,69	0	120	1,3	7	3	5	8	3	7	3	3	3	5,5	1	3	2,5	2	4	7	1	0	0	2	7	9	1	0	0	2	5	6	1	5	4			-,5	-4	-7	-1
21	1	6/13/1979	40	1	78	175	25,47	1	11	1,2	3	6	2	5	,5	1	0	,5	3	6	0	0	0	1	3	7	1	0	0	1	4	4	1	0	0	1	2	3	1	0	0			-3	-3	-4	-2
23	1	9/27/1979	40	1	87	182	26,26	0	3	2	2	5	3	7	0	1	0	1	4,5	7	1	5	0	1	1	5	1	0	0	1	,5	2	1	1	0	1	,5	3,5	1	1	0	1	2	-4,5	-1	-,5	-,5
25	1	3/3/1987	32	0	63,9	161	24,65	0	13	0	3	5	6	8	3	5	2	3	4	8	1	0	0	3	4	7	1	3	0	2	3	5	1	3	0	1	0	0	1	0	0	1	2	-4	-4	-3	0
27	1	2/25/1975	44	1	84	178	26,51	1	18	2	2,3	3	5	10	,5	1	,5	,5	5	8	0	0	0	1	2	2	1	5	0	2	0	0	1	1	0	1	2	3	0	3	0	1	1	-5	-2	0	-2
32	1	11/8/1995	24	1	84	176	27,12	1	4	0	9	7	0	2	1	1	0	3	2	4	1	3	0	1	1	2	1	0	0	1	0	3	0	0	0	1	0	0	0	0	0			-2	-1	0	0
36	1	11/19/1988	31	1	76	187	21,73	0	3	1,2	8	6	6,5	8	9	10	0	0	7	10	1	0	0	1	2,5	7	1	0	0	2	3	8	1	0	1	1	1	8	1	0	0	1	2	-7	-2,5	-2	-1
37	1	4/30/1973	46	1	81	176	26,15	1	24	1,2	5,8	4	7	8	6,5	7,5	3	3	8	9	1	2,5	0	1	6,5	8,5	1	3	0	1	6,5	8	1	7	0	1	6	7,5	0	0	0	1	2	-8	-6,5	-6,5	-6
41	1	12/26/1973	46	1	61	162	23,24	0	4	1	3,8	7	5	5	0	0	0	0	5,5	6,5	1	0	0	1	3,5	4	1	0	0	1	4	6	1	0	0	1	1	1	1	0	0	1	1	-5,5	-3,5	-4	-1
42	1	3/16/1988	31	1	72	167	25,82	1	8	3	3	7	4	6	0	1	0	1	2	7	1	3,5	0	2	4	6	1	0	0	0	4	6	1	0	0	0	2	3	1	1	0	1	2	-2	-4	-4	-2
52	1	2/19/1987	32	1	70	176	22,6	0	10	1	4	4	1,5	3	5	8,5	3	6	3	7,5	1	3,5	0	1	4,5	9	1	5,5	4	1	4	8	1	3	0	1	3,5	8	1	2,5	0	1	2	-3	-,5	-4	-3,5
54	1	3/18/1985	34	0	60	175	19,59	0	5	0	5	6	2	2	4	6	1	2,5	4	6	1	0	0	1	3,5	6	1	0	0	0	3	5	1	0	0	0	5	7	1	0	0	1	2	-4	-3,5	-3	-5
2	2	4/8/1981	38	1	73,8	179	22,78	1	4	0	2,3	7	2	10	1	2	0	1	2	8	1	0	0	2	1,5	1,5	1	1	0	1	3	4	0	1	0	1	1	2	1	0	0			-2	-1,5	-3	-1
10	2	11/20/1982	37	1	84,6	176	27,12	1	4	2	3,5	4	5,5	8,5	2,5	4	4	7	7,5	8,5	1	,5	,5	1	8	9	1	0	0	1	6,5	8	1	0	0	1	6	7	1	0	0	1	2	-7	-8	-6,5	-6
13	2	2/7/1982	37	1	66,1	173	22,09	1	24	1	2	5	3	9	3	7	1	1	5	7	1	1	0	2	4	8	1	3	0	1	3	5	1	3	0	1	2	3	1	4	0			-5	-4	-3	-2
15	2	7/4/1975	44	1	115	185	33,6	1	24	1	4	4	3,5	6	1	2	0	0	6	8	1	2,5	0	2	7	9	1	2	0	1	3,5	4,5	1	2	4	1	2	2,5	1	0	0	1	2	-6	-7	,5	-2
16	2	2/3/1974	45	1	75	169	26,26	0	18	1, 2	3	5	5	9	4,5	9	4	7	6	9	0	0	0	1	5	9	0	0	1	1	6	8	0	0	0	1	2,5	6	0	0	0			-6	-4	-6	-2,5
18	2	9/15/1983	36	1	83	181	25,34	0	15	3	3	4	7	9	4	4	2	5	5	9	0	0	0	1	4,5	8,5	1	0	0	1	4	8	1	0	0	1	2	2	0	0	0	1	2	-5	-4,5	-4	-2
22	2	1/7/1979	40	1	75	179	23,41	0	24	0	3	4	6	7	1	3	1	1	4	6	1	5	0	1	7	8	1	6	0	2	3	8	1	5	0	2	3	6	1	4	0			-4	-7	-3	-3
24	2	1/22/1988	31	1	80	179	24,97	0	36	1, 2	2,3	4	6	6	3	6	5	5	6	8	1	3	0	2	4	7	1	4	0	2	4	7	1	5	0	1	0	4	1	5	0			-6	-4	-4	0
29	2	9/23/1996	23	1	105	198	26,78	0	8	1	3	4	5	8	3,5	6	2	4	5	7	1	2	0	1	7	8	1	0	0	1	5	7	1	4	0	3	4	6,5	1	0	0			-5	-7	-5	-4
30	2	7/19/1997	22	1	65,8	178	20,52	1	24	0	9	5	3	5	2	4	0	0	3	4	1	0	0	1	2	6	0	0	0	1	2	3	0	0	0	3	1	2	0	0	0	1	2	-3	-2	-2	-1
31	2	4/17/1997	22	0	42,8	155	17,9	0	12	1	3	4	2	5	6	7	0	0	7	9	1	0	0	1	3	5	1	0	0	1	1	3	1	0	0	1	2	3	1	0	0			-7	-3	-1	-2
35	2	10/20/1993	26	1	87	181	26,56	1	12	1,2,3	3	3	6	8	3	5	1	2	6	9	0	0	0	2	5	7	0	8	7	2	4,5	6	1	7	0	2	5	6	1	6	0	1	2	-6	2	-4,5	-5
40	2	11/26/1977	42	1	90	183	26,87	1	4	1	2,3	4	6,5	7	1	1	6	6																								1	2
43	2	10/6/1988	31	1	89,9	186	26,01	0	13	1,2	3,4	7	7	10	6	7	6	7	7	9	1	0	0	1	6	10	1	3	0	0	5	10	1	0	0	0	5	10	1	0	0	1	2	-7	-6	-5	-5
48	2	1/26/1993	26	0	62	155	32,05	0	12	1	2	3	2	4	3	5	0	0	3,5	6	1	0	0	2	2,5	7,5	1	0	0	0	2	2	1	2	0	2	2	5	1	0	0	1	2	-3,5	-2,5	-2	-2
53	2	1/28/1982	37	1	95	180	29,32	0	36	1	4	4	3	3	0	0	0	1	4	4	1	0	0	0	1	4	1	3	0	2	1,5	3,5	1	0	0	0	1	1	1	0	0	1	2	-4	-1	-1,5	-1
3	3	1/10/1981	38	1	94,2	184	27,76	1	12	1	4	5	5	7	,5	,5	0	1	2,5	4,5	0	0	2,5	2	2	3	0	1	1	1	1,5	3	0	0	0	1	1	1	0	0	0			0	-1	-1,5	-1
5	3	12/12/1974	45	1	93,1	180	28,7	1	6	0	4	5	6	8,5	4	8	4	7	5	8	0	2	1	2	6	7,5	1	5,5	6	2	7	9	1	5,5	5	2	4	6,5	0	3	0			-4	0	-2	-4
7	3	2/22/1982	37	1	69	173	23,05	1	6	0	2,4	4	2	8	0	2	0	0	3	7	0	0	2	1	5	5	0	0	0	1	2	3	1	0	0	1	1	2	0	0	0	1	2	-1	-5	-2	-1
9	3	5/16/1982	37	1	73	178	23,04	1	7	0	2,3	5	8	10	4	5,5	4	7	9	10	1	0	2	2	6,5	10	1	3	2	2	8	10	1	0	0	2	7	8	1	0	0			-7	-4,5	-8	-7
12	3	5/22/1991	28	1	84,3	175	27,53	1	24	0	3,4	7	1	4	2	3	1	0	4	7	0	1	1	1	3	5	0	3	2	2	4	4	0	3	0	2	3	5	0	3	3			-3	-1	-4	0
17	3	10/22/1977	42	0	55,4	160	21,64	0	38	0	4	3	2	4	1	1	0	0	2	4	0	0	0	1	1	1,5	0	0	0	1	,5	1	0	,5	0	3	4	5	0	0	0	1	2	-2	-1	-,5	-4
19	3	6/11/1983	36	1	73,6	186	21,27	1	9	1	4	5	2	2	2	6	1	6	2	7	0	3	0	1	2	4	0	0	0	1	3	8	0	0	0	1	2	7	0	0	0	1	2	-2	-2	-3	-2
26	3	8/16/1980	39	1	87	180	26,85	0	24	2	2,3	4	7	8	2	3,5	2	2,5	6	8	0	5	0	1	5	7	0	0	0	1	3,5	7	0	5	0	1	4	5	0	5	0			-6	-5	-3,5	-4
28	3	6/20/1995	24	1	79	182	23,85	1	6	2	2,3	5	5	7	2	4	2	7	6	8	0	0	0	1	4,5	8	0	0	0	1	5	8	0	0	0	1	3,5	6	0	0	0			-6	-4,5	-5	-3,5
33	3	4/13/1978	41	1	82	182	25,03	1	6	1	3	5	5	8	3	6	0	0	6	9	0	0	0	1	7	8	0	0	0	1	7	9	0	0	0	1	3	5	0	0	0			-6	-7	-7	-3
34	3	11/6/1996	23	1	66,8	181	20,39	1	36	1	3	7	5	8	6	7,5			6	8,5	0	0	0	2	6	8	1	0	0	2	6,5	8	1	0	0	2	3,5	8	0	0	0			-6	-6	-6,5	-3,5
39	3	9/30/1980	39	1	81,5	179	25,44	0	60	1,3	2	4	2	3	7	8	8	8	2,5	2,5	0	0	0	1	2	2	0	0	0	1	7,5	8	1	2	3	1	6	9	1	2	0	1	2	-2,5	-2	-4,5	-6
44	3	9/9/1987	32	1	83	178	26,02	0	5	1	4	7	6,5	8,5	6	8,5	5,5	7,5	8	9	1	7	5,5	2	5	8,5	1	5	2	0	6	8	0	3	0	0	7	8,5	1	0	0	1	1	-2,5	-3	-6	-7
45	3	4/14/1983	36	1	81	177	25,85	1	12	1	2,3	6	4,5	7	0	0	0	0	5	7	0	0	0	2	2,5	6	0	0	0	0	1,5	2	1	0	0	0	0	,5	0	0	0	1	3	-5	-2,5	-1,5	0
46	3	11/15/1988	31	1	77	179	24,03	1	8	1	2	5	4	5	1	4	0	1	6	7	1	0	0	2	7	8	1	3,5	0	2	7	8	1	0	0	1	5	7	1	0	4	1	2	-6	-7	-7	-1
50	3	9/8/1983	36	1	77	175	25,14	0	36	1	2,8	7	4	7	0	0	,5	,5	6,5	9	1	0	0	2	4	8	1	0	0	0	2	3	0	1	0	0	2	3	0	0	0	1	2	-6,5	-4	-2	-2
